# Supplementary material for: Role of Endogenous Galectin-3 on Cell Biology of Immortalized Retinal Pigment Epithelial Cells In Vitro
Source: Int J Mol Sci. 2025 Aug 6;26(15):7622. doi: 10.3390/ijms26157622 (PMC12347958; doi:10.3390/ijms26157622)
Supplement: Supplementary file 1 [file ijms-26-07622-s001.zip]

Archive with 1 entries (1 files):
- ijms-3730903-supplementary.pdf
